# Supplementary material for: Recent Developments in Nanomaterials-Based Drug Delivery and Upgrading Treatment of Cardiovascular Diseases
Source: Int J Mol Sci. 2022 Jan 26;23(3):1404. doi: 10.3390/ijms23031404 (PMC8836006; doi:10.3390/ijms23031404)
Supplement: Supplementary file 1 [file ijms-23-01404-s001.zip]

Archive with 1 entries (1 files):
- ijms-1485980-supplementary.pdf
